# Supplementary material for: Phosphorus-Containing Polybenzoxazine Aerogels with Efficient Flame Retardation and Thermal Insulation
Source: Int J Mol Sci. 2023 Feb 21;24(5):4314. doi: 10.3390/ijms24054314 (PMC10001678; doi:10.3390/ijms24054314)
Supplement: Supplementary file 1 [file ijms-24-04314-s001.zip]

Archive with 1 entries (1 files):
- ijms-2214246-supplementary.pdf
